# Supplementary material for: Prognostic significance of CNNM4 in ovarian cancer: a comprehensive bioinformatics analysis
Source: Front Oncol. 2024 Dec 3;14:1483425. doi: 10.3389/fonc.2024.1483425 (PMC11649545; doi:10.3389/fonc.2024.1483425)
Supplement: Supplementary file 1 [file DataSheet1.csv]

Depmap ID	CRISPR (DepMap Public 24Q2+Score, Chronos)	Cell Line Name	Primary Disease	Lineage	Lineage Subtype	Expression Public 24Q2	Mutations_Prioritized
ACH-001374	0.1552639	PA1	Ovarian Germ Cell Tumor	Ovary/Fallopian Tube	Ovarian Germ Cell Tumor	2.82374936	Other
ACH-001370	-0.225406001	OCIP5X	Ovarian Epithelial Tumor	Ovary/Fallopian Tube	Ovarian Epithelial Tumor	1.974529312	Other
ACH-001340	-0.064483835	COV413A	Ovarian Epithelial Tumor	Ovary/Fallopian Tube	Ovarian Epithelial Tumor	2.841973119	Other
ACH-001279	-0.253649486	SCCOHT1	Ovarian Epithelial Tumor	Ovary/Fallopian Tube	Ovarian Epithelial Tumor	3.09085343	Other
ACH-001278	0.014841984	BIN67	Ovarian Epithelial Tumor	Ovary/Fallopian Tube	Ovarian Epithelial Tumor	4.462052319	Other
ACH-001418	-0.072271213	UWB1289	Ovarian Epithelial Tumor	Ovary/Fallopian Tube	Ovarian Epithelial Tumor	2.289834465	Other
ACH-001403	-0.068764722	TO14	Ovarian Epithelial Tumor	Ovary/Fallopian Tube	Ovarian Epithelial Tumor	2.929790998	Other
ACH-000936	-0.133523923	EFO27	Ovarian Epithelial Tumor	Ovary/Fallopian Tube	Ovarian Epithelial Tumor	3.608809243	Other
ACH-000947	-0.063147715	OVK18	Ovarian Epithelial Tumor	Ovary/Fallopian Tube	Ovarian Epithelial Tumor	4.078097423	Other
ACH-000906	-0.045012926	ES2	Ovarian Epithelial Tumor	Ovary/Fallopian Tube	Ovarian Epithelial Tumor	2.247927513	Other
ACH-000885	-0.102302145	TOV21G	Ovarian Epithelial Tumor	Ovary/Fallopian Tube	Ovarian Epithelial Tumor	2.613531653	Other
ACH-001063	-0.250572057	DOV13	Ovarian Epithelial Tumor	Ovary/Fallopian Tube	Ovarian Epithelial Tumor		Other
ACH-001048	-0.176389597	COV504	Ovarian Epithelial Tumor	Ovary/Fallopian Tube	Ovarian Epithelial Tumor	3.723558561	Other
ACH-001151	-0.035504308	OVCAR5	Ovarian Epithelial Tumor	Ovary/Fallopian Tube	Ovarian Epithelial Tumor	3.507160349	Other
ACH-001145	-0.273407976	OC316	Ovarian Epithelial Tumor	Ovary/Fallopian Tube	Ovarian Epithelial Tumor	3.572889668	Other
ACH-000966	-0.124062345	IGROV1	Ovarian Epithelial Tumor	Ovary/Fallopian Tube	Ovarian Epithelial Tumor	3.176322773	Other
ACH-000962	-0.294924564	OC314	Ovarian Epithelial Tumor	Ovary/Fallopian Tube	Ovarian Epithelial Tumor	3.025028794	Other
ACH-002183	0.229122517	OVMIU	Ovarian Epithelial Tumor	Ovary/Fallopian Tube	Ovarian Epithelial Tumor		Other
ACH-002181	0.032277071	OVCA420	Ovarian Epithelial Tumor	Ovary/Fallopian Tube	Ovarian Epithelial Tumor		Other
ACH-002140	-0.160092028	HEY	Ovarian Epithelial Tumor	Ovary/Fallopian Tube	Ovarian Epithelial Tumor		Other
ACH-000001	-0.111301284	NIHOVCAR3	Ovarian Epithelial Tumor	Ovary/Fallopian Tube	Ovarian Epithelial Tumor	3.288358562	Other
ACH-000048	-0.155439957	TOV112D	Ovarian Epithelial Tumor	Ovary/Fallopian Tube	Ovarian Epithelial Tumor	3.295723025	Other
ACH-000013	-0.171694892	ONCODG1	Ovarian Epithelial Tumor	Ovary/Fallopian Tube	Ovarian Epithelial Tumor	3.463360886	Other
ACH-001632	-0.165359072	PEO4	Ovarian Epithelial Tumor	Ovary/Fallopian Tube	Ovarian Epithelial Tumor	1.918386234	Other
ACH-001630	-0.064992085	PEO1	Ovarian Epithelial Tumor	Ovary/Fallopian Tube	Ovarian Epithelial Tumor	2.50589093	Other
ACH-001628	-0.116929639	PEA1	Ovarian Epithelial Tumor	Ovary/Fallopian Tube	Ovarian Epithelial Tumor	2.277984747	Other
ACH-001991	-0.024665305	NZOV9	Ovarian Epithelial Tumor	Ovary/Fallopian Tube	Ovarian Epithelial Tumor	2.378511623	Other
ACH-001719	-0.244752211	OCIC4P	Ovarian Epithelial Tumor	Ovary/Fallopian Tube	Ovarian Epithelial Tumor	3.001802243	Other
ACH-000308	-0.169009823	EFO21	Ovarian Epithelial Tumor	Ovary/Fallopian Tube	Ovarian Epithelial Tumor	3.917431755	Other
ACH-000291	-0.053750148	OV90	Ovarian Epithelial Tumor	Ovary/Fallopian Tube	Ovarian Epithelial Tumor	2.40053793	Other
ACH-000324	-0.099185917	JHOC5	Ovarian Epithelial Tumor	Ovary/Fallopian Tube	Ovarian Epithelial Tumor	3.44625623	Other
ACH-000256	-0.079996091	COV318	Ovarian Epithelial Tumor	Ovary/Fallopian Tube	Ovarian Epithelial Tumor	2.028569152	Other
ACH-000280	-0.282078983	SNU840	Ovarian Epithelial Tumor	Ovary/Fallopian Tube	Ovarian Epithelial Tumor	3.710393192	Other
ACH-000278	-0.16333379	COV362	Ovarian Epithelial Tumor	Ovary/Fallopian Tube	Ovarian Epithelial Tumor	3.220329955	Other
ACH-000430	0.033022862	TYKNU	Ovarian Epithelial Tumor	Ovary/Fallopian Tube	Ovarian Epithelial Tumor	2.543495883	Other
ACH-002486	-0.230744744	MESOV	Ovarian Epithelial Tumor	Ovary/Fallopian Tube	Ovarian Epithelial Tumor	2.61117238	Other
ACH-000123	-0.195137616	COV434	Ovarian Epithelial Tumor	Ovary/Fallopian Tube	Ovarian Epithelial Tumor	3.276496666	Other
ACH-000116	-0.069596601	OAW28	Ovarian Epithelial Tumor	Ovary/Fallopian Tube	Ovarian Epithelial Tumor	3.798050515	Other
ACH-002524	-0.192654709	SNU251	Ovarian Epithelial Tumor	Ovary/Fallopian Tube	Ovarian Epithelial Tumor	1.906890596	Other
ACH-000103	-0.110483829	CAOV4	Ovarian Epithelial Tumor	Ovary/Fallopian Tube	Ovarian Epithelial Tumor	3.145677455	Other
ACH-000237	-0.107438994	JHOM1	Ovarian Epithelial Tumor	Ovary/Fallopian Tube	Ovarian Epithelial Tumor	2.855989697	Other
ACH-000132	-0.088552036	JHOS2	Ovarian Epithelial Tumor	Ovary/Fallopian Tube	Ovarian Epithelial Tumor	2.839959587	Other
ACH-000719	-0.122315677	RMGI	Ovarian Epithelial Tumor	Ovary/Fallopian Tube	Ovarian Epithelial Tumor	4.272023189	Other
ACH-000713	-0.181527891	CAOV3	Ovarian Epithelial Tumor	Ovary/Fallopian Tube	Ovarian Epithelial Tumor	3.316145742	Other
ACH-000704	0.038319443	OAW42	Ovarian Epithelial Tumor	Ovary/Fallopian Tube	Ovarian Epithelial Tumor	3.420886575	Other
ACH-000701	-0.03941114	RMUGS	Ovarian Epithelial Tumor	Ovary/Fallopian Tube	Ovarian Epithelial Tumor	4.951867504	Other
ACH-000663	-0.011859084	OVTOKO	Ovarian Epithelial Tumor	Ovary/Fallopian Tube	Ovarian Epithelial Tumor	2.424922088	Other
ACH-000657	-0.134205203	A2780	Ovarian Epithelial Tumor	Ovary/Fallopian Tube	Ovarian Epithelial Tumor	3.187451054	Other
ACH-000688	-0.225846528	OV7	Ovarian Epithelial Tumor	Ovary/Fallopian Tube	Ovarian Epithelial Tumor	2.198494154	Other
ACH-000696	-0.164794738	OVCAR8	Ovarian Epithelial Tumor	Ovary/Fallopian Tube	Ovarian Epithelial Tumor	3.341985747	Other
ACH-000811	-0.241945634	SKOV3	Ovarian Epithelial Tumor	Ovary/Fallopian Tube	Ovarian Epithelial Tumor	3.833902077	Other
ACH-000796	-0.137550134	MCAS	Ovarian Epithelial Tumor	Ovary/Fallopian Tube	Ovarian Epithelial Tumor	2.702657543	Other
ACH-000527	-0.026314035	OVISE	Ovarian Epithelial Tumor	Ovary/Fallopian Tube	Ovarian Epithelial Tumor	3.554588852	Other
ACH-000542	-0.133434979	HEYA8	Ovarian Epithelial Tumor	Ovary/Fallopian Tube	Ovarian Epithelial Tumor	1.361768359	Other
ACH-000524	-0.090048476	KURAMOCHI	Ovarian Epithelial Tumor	Ovary/Fallopian Tube	Ovarian Epithelial Tumor	2.952333566	Other
ACH-000520	-0.175078345	59M	Ovarian Epithelial Tumor	Ovary/Fallopian Tube	Ovarian Epithelial Tumor	2.698218478	Other
ACH-000460	0.020711644	SNU8	Ovarian Epithelial Tumor	Ovary/Fallopian Tube	Ovarian Epithelial Tumor	2.835924074	Other
ACH-000608	0.061318689	COV644	Ovarian Epithelial Tumor	Ovary/Fallopian Tube	Ovarian Epithelial Tumor	3.060047384	Other
ACH-000646	-0.136612219	OVMANA	Ovarian Epithelial Tumor	Ovary/Fallopian Tube	Ovarian Epithelial Tumor	2.914564523	Other
ACH-000584	-0.165238112	JHOS4	Ovarian Epithelial Tumor	Ovary/Fallopian Tube	Ovarian Epithelial Tumor	4.014355293	Other
